# Supplementary material for: Ultrasonic Processing Induced Activity and Structural Changes of Polyphenol Oxidase in Orange (Citrus sinensis Osbeck)
Source: Molecules. 2019 May 18;24(10):1922. doi: 10.3390/molecules24101922 (PMC6572353; doi:10.3390/molecules24101922)
Supplement: Supplementary file 1 [file molecules-24-01922-s001.zip]

Archive with 4 entries (3 files):
- Supplementary materials/Figure S1. Elution profile of protein extration..pdf
- Supplementary materials/Figure S2. Lineweaver¿CBurk equation of purified enzyme using catechol and pyrogallol as substrates..docx
- Supplementary materials/Table S1. Purification of Polyphenol Oxidase (PPO) from orange (Citrus sinensis Osbeck)..docx
- Supplementary materials/
